# Supplementary material for: The Hexane Extract of Citrus sphaerocarpa Ameliorates Visceral Adiposity by Regulating the PI3K/AKT/FoxO1 and AMPK/ACC Signaling Pathways in High-Fat-Diet-Induced Obese Mice
Source: Molecules. 2023 Dec 9;28(24):8026. doi: 10.3390/molecules28248026 (PMC10745821; doi:10.3390/molecules28248026)
Supplement: Supplementary file 1 [file molecules-28-08026-s001.zip]

Archive with 1 entries (1 files):
- molecules-2738564-supplementary.pdf
